# Supplementary material for: Comparison of molecular serotyping approaches of Streptococcus agalactiae from genomic sequences
Source: BMC Genomics. 2017 Jun 1;18:429. doi: 10.1186/s12864-017-3820-5 (PMC5455115; doi:10.1186/s12864-017-3820-5)
Supplement: Supplementary file 1 — Information on historical GBS strains used as reference for the 10 serotypes (Ia-IX). (XLSX 11 kb) [file 12864_2017_3820_MOESM1_ESM.xlsx]

## Sheet: SupplTb1
Table S1: Information on historical GBS strains used as reference for the 10 serotypes (Ia-IX).
		Accession Number
Strain name	Serotype	FastQ	CPS locus*
NCTC9993	Ia	ERS1462791	LT671983
NCTC8187	Ib	ERS1462790	LT671984
NCTC11079	II	ERS1462787	LT671985
NCTC11080	III	ERS1462788	LT671986
NCTC11930	IV	ERS1462789	LT671987
PRAGUE1984	V	ERS1462792	LT671988
NT6 (PRAGUE 2/86)	VI	ERS1462793	LT671989
7271 (PRAGUE 4/89)	VII	ERS1462794	LT671990
M9	VIII	ERS1462786	LT671991
SS1IX/2	IX	ERS1462795	LT671992
*Annotated sequences
