# Supplementary material for: Comparison of molecular serotyping approaches of Streptococcus agalactiae from genomic sequences
Source: BMC Genomics. 2017 Jun 1;18:429. doi: 10.1186/s12864-017-3820-5 (PMC5455115; doi:10.1186/s12864-017-3820-5)
Supplement: Supplementary file 2 — Metadata for all clinical isolates used in this study (n = 790). (XLSX 36 kb) [file 12864_2017_3820_MOESM2_ESM.xlsx]

## Sheet: SupplTb2
Table S2: Metadata for all clinical isolates used in this study (n=790).
		SEROTYPE
SampleID	AccessionNo	Latex Agglutination	WGS-mapping	WGS-assembly
PHEGBS0001	ERR1741481	IX	IX	IX
PHEGBS0002	ERR1741513	IX	II	II
PHEGBS0003	ERR1741924	VIII	VIII	VIII
PHEGBS0004	ERR1741587	IV	IV	IV
PHEGBS0005	ERR1742124	VII	VII	VII
PHEGBS0006	ERR1741641	VIII	VIII	VIII
PHEGBS0007	ERR1741940	IX	Ia	Ia
PHEGBS0008	ERR1741437	IX	IX	IX
PHEGBS0009	ERR1741938	IV	IV	IV
PHEGBS0010	ERR1742050	VII	VII	VII
PHEGBS0011	ERR1741864	IX	IX	IX
PHEGBS0012	ERR1741529	VII	VII	VII
PHEGBS0013	ERR1741791	IX	IX	no single hit
PHEGBS0014	ERR1741472	IX	IX	IX
PHEGBS0015	ERR1741648	IV	IV	IV
PHEGBS0016	ERR1741617	IX	II	no single hit
PHEGBS0017	ERR1741726	VI	V	no single hit
PHEGBS0018	ERR1741961	VI	Failed	no hits
PHEGBS0019	ERR1741753	VI	VI	VI
PHEGBS0020	ERR1741959	VII	VII	VII
PHEGBS0021	ERR1741670	VII	VII	VII
PHEGBS0022	ERR1741832	VIII	V	V
PHEGBS0023	ERR1741799	IV	IV	IV
PHEGBS0024	ERR1742005	VIII	Ia	Ia
PHEGBS0025	ERR1741691	IX	Ia	Ia
PHEGBS0026	ERR1741572	VIII	Ia	Ia
PHEGBS0027	ERR1741742	VIII	Ia	Ia
PHEGBS0028	ERR1741561	VIII	II	II
PHEGBS0029	ERR1742043	VIII	Ib	Ib
PHEGBS0030	ERR1741464	VIII	V	V
PHEGBS0031	ERR1741943	VII	VII	VII
PHEGBS0032	ERR1741461	IV	IV	IV
PHEGBS0033	ERR1741477	VI	V	V
PHEGBS0034	ERR1741597	V	V	V
PHEGBS0035	ERR1741532	NT_x000D_	Ia	Ia
PHEGBS0036	ERR1741776	III	III	III
PHEGBS0037	ERR1741824	III	VI	VI
PHEGBS0038	ERR1741556	Ia	Ia	Ia
PHEGBS0039	ERR1741788	Ia	Ia	Ia
PHEGBS0040	ERR1742068	Ia	Ia	Ia
PHEGBS0041	ERR1742042	V	V	V
PHEGBS0042	ERR1742087	IX	IX	IX
PHEGBS0043	ERR1741968	NT_x000D_	Ia	Ia
PHEGBS0044	ERR1742051	Ia	Ia	no single hit
PHEGBS0045	ERR1741559	III	III	III
PHEGBS0046	ERR1742033	Ia	Ia	Ia
PHEGBS0047	ERR1741500	Ia	Ia	Ia
PHEGBS0048	ERR1741806	Ia	Ia	Ia
PHEGBS0049	ERR1741385	Ia	Ia	no single hit
PHEGBS0050	ERR1741797	Ia	Ia	Ia
PHEGBS0051	ERR1741883	Ia	Ia	Ia
PHEGBS0052	ERR1741861	III	III	III
PHEGBS0053	ERR1741743	III	III	III
PHEGBS0054	ERR1742070	III	III	III
PHEGBS0055	ERR1741681	V	V	V
PHEGBS0056	ERR1741380	Ib	Ib	Ib
PHEGBS0057	ERR1742084	III	III	III
PHEGBS0058	ERR1741434	III	III	III
PHEGBS0059	ERR1741937	Ia	Ia	Ia
PHEGBS0060	ERR1741459	Ia	Ia	Ia
PHEGBS0061	ERR1741474	Ib	Ib	Ib
PHEGBS0062	ERR1742061	V	V	no single hit
PHEGBS0063	ERR1741812	III	III	III
PHEGBS0064	ERR1742142	III	III	III
PHEGBS0065	ERR1742058	V	V	V
PHEGBS0066	ERR1741366	III	III	III
PHEGBS0067	ERR1741677	Ia	Ia	no single hit
PHEGBS0068	ERR1741595	Ib	Ib	Ib
PHEGBS0069	ERR1741892	III	III	III
PHEGBS0070	ERR1742116	NT_x000D_	Ia	Ia
PHEGBS0071	ERR1742139	III	III	III
PHEGBS0072	ERR1741514	Ib	Ib	Ib
PHEGBS0073	ERR1742141	Ia	Ia	Ia
PHEGBS0074	ERR1742026	II	II	II
PHEGBS0075	ERR1741966	NT_x000D_	II	II
PHEGBS0076	ERR1741593	Ib	Ib	no single hit
PHEGBS0077	ERR1741839	III	III	III
PHEGBS0078	ERR1742057	Ia	Ia	Ia
PHEGBS0079	ERR1741412	Ia	Ia	Ia
PHEGBS0080	ERR1741859	II	II	no single hit
PHEGBS0081	ERR1741497	V	V	V
PHEGBS0082	ERR1741501	NT_x000D_	V	V
PHEGBS0083	ERR1741870	Ia	Ia	Ia
PHEGBS0084	ERR1741695	Ib	IV	IV
PHEGBS0085	ERR1741982	III	III	III
PHEGBS0086	ERR1741926	NT_x000D_	Ia	Ia
PHEGBS0087	ERR1741690	Ia	Ia	Ia
PHEGBS0088	ERR1742085	IV	IV	IV
PHEGBS0089	ERR1742096	III	III	III
PHEGBS0090	ERR1742102	V	V	V
PHEGBS0091	ERR1741407	NT_x000D_	II	II
PHEGBS0092	ERR1741722	II	II	II
PHEGBS0093	ERR1741720	III	III	III
PHEGBS0094	ERR1741611	Ia	Ia	Ia
PHEGBS0095	ERR1741918	Ia	Ia	Ia
PHEGBS0096	ERR1741774	II	II	no single hit
PHEGBS0097	ERR1741888	Ib	Ib	no single hit
PHEGBS0098	ERR1741573	NT_x000D_	V	no single hit
PHEGBS0099	ERR1741642	III	III	III
PHEGBS0100	ERR1741744	II	II	II
PHEGBS0101	ERR1741834	Ia	Ia	Ia
PHEGBS0102	ERR1742064	II	II	no single hit
PHEGBS0103	ERR1741718	Ib	IV	IV
PHEGBS0104	ERR1741577	III	III	III
PHEGBS0105	ERR1741759	III	III	III
PHEGBS0106	ERR1742039	Ia	Ia	Ia
PHEGBS0107	ERR1741368	III	III	III
PHEGBS0108	ERR1742121	Ia	Ia	Ia
PHEGBS0109	ERR1741423	Ia	Ia	Ia
PHEGBS0110	ERR1742028	III	III	III
PHEGBS0111	ERR1741916	II	II	II
PHEGBS0112	ERR1741562	III	III	III
PHEGBS0113	ERR1741849	Ia	Ia	Ia
PHEGBS0114	ERR1741639	VI	VI	VI
PHEGBS0115	ERR1741903	III	III	III
PHEGBS0116	ERR1741626	III	III	III
PHEGBS0117	ERR1741635	III	III	III
PHEGBS0118	ERR1741731	Ia	Ia	Ia
PHEGBS0119	ERR1741815	III	III	III
PHEGBS0120	ERR1741401	IV	IV	IV
PHEGBS0121	ERR1741801	Ia	Ia	Ia
PHEGBS0122	ERR1741539	Ia	Ia	Ia
PHEGBS0123	ERR1742074	Ia	Ia	Ia
PHEGBS0124	ERR1741386	III	III	III
PHEGBS0125	ERR1741661	III	III	III
PHEGBS0126	ERR1741845	Ia	Ia	Ia
PHEGBS0127	ERR1741367	V	V	V
PHEGBS0128	ERR1742140	V	V	V
PHEGBS0129	ERR1741763	III	III	III
PHEGBS0130	ERR1741468	III	III	III
PHEGBS0131	ERR1742089	III	III	III
PHEGBS0132	ERR1741466	III	III	III
PHEGBS0133	ERR1741601	III	III	III
PHEGBS0134	ERR1741692	IV	Ia	Ia
PHEGBS0135	ERR1741673	Ib	Ib	Ib
PHEGBS0136	ERR1742133	Ia	Ia	Ia
PHEGBS0137	ERR1741444	III	III	III
PHEGBS0138	ERR1741686	III	III	III
PHEGBS0139	ERR1741954	V	V	V
PHEGBS0140	ERR1741418	V	V	V
PHEGBS0141	ERR1741374	Ia	Ia	Ia
PHEGBS0142	ERR1741506	III	III	III
PHEGBS0143	ERR1741793	Ia	Ia	Ia
PHEGBS0144	ERR1741588	III	III	III
PHEGBS0145	ERR1741818	Ib	Ib	Ib
PHEGBS0146	ERR1741914	II	II	II
PHEGBS0147	ERR1742073	III	III	III
PHEGBS0148	ERR1742092	Ia	Ia	Ia
PHEGBS0149	ERR1741882	Ia	Ia	Ia
PHEGBS0150	ERR1741933	III	III	III
PHEGBS0151	ERR1741944	II	II	no single hit
PHEGBS0152	ERR1742041	NT_x000D_	Ia	Ia
PHEGBS0153	ERR1741822	II	II	II
PHEGBS0154	ERR1741575	Ib	Ib	Ib
PHEGBS0155	ERR1742024	Ia	Ia	Ia
PHEGBS0156	ERR1741857	III	III	III
PHEGBS0157	ERR1741956	Ib	IV	IV
PHEGBS0158	ERR1741383	Ia	Ia	Ia
PHEGBS0159	ERR1741603	V	V	V
PHEGBS0160	ERR1742046	V	V	V
PHEGBS0161	ERR1742093	V	V	V
PHEGBS0162	ERR1741454	V	V	V
PHEGBS0163	ERR1742018	Ib	II	II
PHEGBS0164	ERR1741749	V	V	V
PHEGBS0165	ERR1741455	III	III	III
PHEGBS0166	ERR1742143	II	II	II
PHEGBS0167	ERR1741977	NT_x000D_	III	III
PHEGBS0168	ERR1741840	III	III	III
PHEGBS0169	ERR1741558	III	III	III
PHEGBS0170	ERR1742029	Ia	Ia	Ia
PHEGBS0171	ERR1741963	II	II	II
PHEGBS0172	ERR1741486	Ia	Ia	Ia
PHEGBS0173	ERR1741786	Ia	Ia	Ia
PHEGBS0174	ERR1742044	Ib	Ib	Ib
PHEGBS0175	ERR1741838	V	V	V
PHEGBS0176	ERR1742030	V	III	III
PHEGBS0177	ERR1741987	III	III	III
PHEGBS0178	ERR1741405	III	III	III
PHEGBS0179	ERR1741373	Ia	Ia	Ia
PHEGBS0180	ERR1742134	III	III	III
PHEGBS0181	ERR1742107	IV	IV	IV
PHEGBS0182	ERR1741489	III	III	III
PHEGBS0183	ERR1741502	II	II	II
PHEGBS0184	ERR1741891	III	III	III
PHEGBS0185	ERR1741495	V	V	V
PHEGBS0186	ERR1741739	V	V	V
PHEGBS0187	ERR1741536	III	III	III
PHEGBS0188	ERR1741906	Ia	Ia	Ia
PHEGBS0189	ERR1741991	V	V	V
PHEGBS0190	ERR1741476	Ib	Ib	Ib
PHEGBS0191	ERR1742000	Ia	Ia	Ia
PHEGBS0192	ERR1741359	V	V	V
PHEGBS0193	ERR1742119	Ia	Ia	Ia
PHEGBS0194	ERR1741932	Ia	Ia	Ia
PHEGBS0195	ERR1741942	III	Ia	Ia
PHEGBS0196	ERR1741632	Ib	Ia	Ia
PHEGBS0197	ERR1741971	III	III	III
PHEGBS0198	ERR1741973	V	Ib	Ib
PHEGBS0199	ERR1741443	III	III	III
PHEGBS0200	ERR1741879	Ia	V	V
PHEGBS0201	ERR1741528	Ia	III	III
PHEGBS0202	ERR1742113	III	III	III
PHEGBS0203	ERR1741570	V	Ia	Ia
PHEGBS0204	ERR1741816	III	Ia	Ia
PHEGBS0205	ERR1741983	III	V	V
PHEGBS0206	ERR1741687	IV	IV	IV
PHEGBS0207	ERR1741997	III	III	III
PHEGBS0208	ERR1741416	V	IV	IV
PHEGBS0209	ERR1742014	Ia	III	III
PHEGBS0210	ERR1741846	Ia	V	V
PHEGBS0211	ERR1741655	III	Ia	Ia
PHEGBS0212	ERR1741356	III	Ia	Ia
PHEGBS0213	ERR1741410	III	III	III
PHEGBS0214	ERR1741810	III	III	III
PHEGBS0215	ERR1741930	Ia	III	III
PHEGBS0216	ERR1741755	Ib	III	III
PHEGBS0217	ERR1742008	III	Ia	Ia
PHEGBS0218	ERR1741723	III	Ib	Ib
PHEGBS0219	ERR1741590	III	III	III
PHEGBS0220	ERR1741672	Ib	III	III
PHEGBS0221	ERR1741452	III	III	III
PHEGBS0222	ERR1741778	III	Ib	Ib
PHEGBS0223	ERR1741768	III	III	III
PHEGBS0224	ERR1741896	III	III	III
PHEGBS0225	ERR1741440	Ia	III	III
PHEGBS0226	ERR1741689	III	III	III
PHEGBS0227	ERR1741707	Ib	Ia	Ia
PHEGBS0228	ERR1742125	Ia	III	III
PHEGBS0229	ERR1741813	V	Ib	Ib
PHEGBS0230	ERR1741957	Ia	Ia	Ia
PHEGBS0231	ERR1741637	III	V	V
PHEGBS0232	ERR1741795	Ib	Ia	Ia
PHEGBS0233	ERR1742090	III	IV	IV
PHEGBS0234	ERR1741760	III	III	III
PHEGBS0235	ERR1741417	III	III	III
PHEGBS0236	ERR1741858	Ib	III	III
PHEGBS0237	ERR1742117	III	III	III
PHEGBS0238	ERR1741923	III	Ib	Ib
PHEGBS0239	ERR1741693	III	III	III
PHEGBS0240	ERR1741865	Ia	III	III
PHEGBS0241	ERR1741732	VI	III	III
PHEGBS0242	ERR1741817	III	Ia	Ia
PHEGBS0243	ERR1741633	III	III	III
PHEGBS0244	ERR1742105	III	III	III
PHEGBS0245	ERR1741712	Ia	Ia	Ia
PHEGBS0246	ERR1741679	Ia	Ia	Ia
PHEGBS0247	ERR1742128	III	III	III
PHEGBS0248	ERR1742038	Ia	Ia	Ia
PHEGBS0249	ERR1741370	III	III	III
PHEGBS0250	ERR1741783	III	III	III
PHEGBS0251	ERR1741984	III	III	III
PHEGBS0252	ERR1741658	III	III	III
PHEGBS0253	ERR1741828	II	II	II
PHEGBS0254	ERR1741469	III	III	III
PHEGBS0255	ERR1741740	II	II	II
PHEGBS0256	ERR1741404	III	III	III
PHEGBS0257	ERR1741895	III	III	III
PHEGBS0258	ERR1741578	III	III	III
PHEGBS0259	ERR1741540	III	III	III
PHEGBS0260	ERR1741715	III	III	III
PHEGBS0261	ERR1741470	III	III	III
PHEGBS0262	ERR1742083	V	V	V
PHEGBS0263	ERR1741735	III	III	III
PHEGBS0264	ERR1741972	NT_x000D_	II	II
PHEGBS0265	ERR1741375	Ia	Ia	Ia
PHEGBS0266	ERR1741584	Ib	IV	no single hit
PHEGBS0267	ERR1741548	Ia	Ia	Ia
PHEGBS0268	ERR1742027	Ia	Ia	no single hit
PHEGBS0269	ERR1742144	III	III	III
PHEGBS0270	ERR1742082	Ia	Ia	Ia
PHEGBS0271	ERR1741519	NT_x000D_	II	II
PHEGBS0272	ERR1741358	III	III	III
PHEGBS0273	ERR1741829	IV	IV	IV
PHEGBS0274	ERR1741376	III	III	III
PHEGBS0275	ERR1742034	III	III	III
PHEGBS0276	ERR1742047	Ia	Ia	Ia
PHEGBS0277	ERR1741771	Ia	Ia	Ia
PHEGBS0278	ERR1741814	III	III	III
PHEGBS0279	ERR1741663	III	III	III
PHEGBS0280	ERR1741682	III	III	III
PHEGBS0281	ERR1741413	III	III	III
PHEGBS0282	ERR1741538	Ia	Ia	Ia
PHEGBS0283	ERR1741523	Ia	Ia	Ia
PHEGBS0284	ERR1741808	III	III	III
PHEGBS0285	ERR1741855	III	III	III
PHEGBS0286	ERR1741880	III	III	III
PHEGBS0287	ERR1742120	Ia	Ia	Ia
PHEGBS0288	ERR1741473	III	III	III
PHEGBS0289	ERR1741685	III	III	III
PHEGBS0290	ERR1741582	III	III	III
PHEGBS0291	ERR1741704	III	III	III
PHEGBS0292	ERR1741428	II	II	II
PHEGBS0293	ERR1742104	III	III	III
PHEGBS0294	ERR1741640	II	II	II
PHEGBS0295	ERR1741889	Ia	Ia	Ia
PHEGBS0296	ERR1741462	III	III	III
PHEGBS0297	ERR1741498	II	II	II
PHEGBS0298	ERR1741675	III	III	III
PHEGBS0299	ERR1741399	Ia	Ia	Ia
PHEGBS0300	ERR1741553	Ia	Ia	Ia
PHEGBS0301	ERR1741767	III	III	III
PHEGBS0302	ERR1741750	III	III	III
PHEGBS0303	ERR1741491	III	III	III
PHEGBS0304	ERR1741772	III	III	III
PHEGBS0305	ERR1741978	III	III	III
PHEGBS0306	ERR1741485	V	V	V
PHEGBS0307	ERR1741953	III	III	III
PHEGBS0308	ERR1741488	II	II	II
PHEGBS0309	ERR1741851	III	III	III
PHEGBS0310	ERR1742095	Ia	Ia	Ia
PHEGBS0311	ERR1741636	III	III	III
PHEGBS0312	ERR1741652	II	II	II
PHEGBS0313	ERR1741650	Ib	IV	IV
PHEGBS0314	ERR1742071	III	III	III
PHEGBS0315	ERR1742065	Ia	Ia	Ia
PHEGBS0316	ERR1741545	III	III	III
PHEGBS0317	ERR1742023	III	III	III
PHEGBS0318	ERR1741792	III	III	III
PHEGBS0319	ERR1741945	III	III	III
PHEGBS0320	ERR1741605	Ia	Ia	Ia
PHEGBS0321	ERR1742135	V	V	V
PHEGBS0322	ERR1741638	V	V	V
PHEGBS0323	ERR1741384	III	III	III
PHEGBS0324	ERR1741622	III	III	III
PHEGBS0325	ERR1741694	Ia	Ia	Ia
PHEGBS0326	ERR1742100	Ib	Ib	Ib
PHEGBS0327	ERR1741377	Ib	IV	IV
PHEGBS0328	ERR1741798	III	III	III
PHEGBS0329	ERR1741893	Ia	Ia	Ia
PHEGBS0330	ERR1741762	III	III	III
PHEGBS0331	ERR1741653	Ib	Ib	Ib
PHEGBS0332	ERR1742004	III	III	III
PHEGBS0333	ERR1741699	III	III	III
PHEGBS0334	ERR1741960	Ia	Ia	Ia
PHEGBS0335	ERR1741419	III	III	III
PHEGBS0336	ERR1741747	Ia	Ia	Ia
PHEGBS0337	ERR1741620	V	V	V
PHEGBS0338	ERR1741598	III	III	III
PHEGBS0339	ERR1741365	III	III	III
PHEGBS0340	ERR1741487	Ib	Ib	Ib
PHEGBS0341	ERR1741748	III	III	III
PHEGBS0342	ERR1742045	Ia	Ia	Ia
PHEGBS0343	ERR1741667	III	III	III
PHEGBS0344	ERR1742088	Ia	Ia	Ia
PHEGBS0345	ERR1741773	Ia	Ia	Ia
PHEGBS0346	ERR1742001	Ia	Ia	Ia
PHEGBS0347	ERR1741446	III	III	III
PHEGBS0348	ERR1741592	III	III	III
PHEGBS0349	ERR1741907	III	III	no single hit
PHEGBS0350	ERR1741518	V	V	V
PHEGBS0351	ERR1741511	Ia	Ia	Ia
PHEGBS0352	ERR1741546	Ib	II	II
PHEGBS0353	ERR1741836	III	III	III
PHEGBS0354	ERR1741745	III	III	III
PHEGBS0355	ERR1741387	III	III	III
PHEGBS0356	ERR1741527	III	III	III
PHEGBS0357	ERR1741729	Ia	Ia	Ia
PHEGBS0358	ERR1741904	Ia	Ia	Ia
PHEGBS0359	ERR1741657	III	III	III
PHEGBS0360	ERR1742032	V	V	no single hit
PHEGBS0361	ERR1741831	Ib	Ib	Ib
PHEGBS0362	ERR1741841	Ia	Ia	Ia
PHEGBS0363	ERR1741499	Ia	Ia	Ia
PHEGBS0364	ERR1742126	III	III	III
PHEGBS0365	ERR1741569	III	III	III
PHEGBS0366	ERR1741589	III	III	III
PHEGBS0367	ERR1742111	Ia	Ia	Ia
PHEGBS0368	ERR1742016	V	V	V
PHEGBS0369	ERR1741552	III	III	III
PHEGBS0370	ERR1741900	II	II	II
PHEGBS0371	ERR1741406	V	V	V
PHEGBS0372	ERR1741524	III	III	III
PHEGBS0373	ERR1741478	NT_x000D_	V	V
PHEGBS0374	ERR1741649	Ib	Ib	Ib
PHEGBS0375	ERR1741411	Ia	Ia	no single hit
PHEGBS0376	ERR1741790	III	III	III
PHEGBS0377	ERR1741496	III	III	III
PHEGBS0378	ERR1741669	V	V	V
PHEGBS0379	ERR1741980	V	V	V
PHEGBS0380	ERR1741867	III	III	III
PHEGBS0381	ERR1741989	Ia	Ia	Ia
PHEGBS0382	ERR1741847	Ib	Ib	no single hit
PHEGBS0383	ERR1741449	III	III	III
PHEGBS0384	ERR1741964	III	III	III
PHEGBS0385	ERR1741970	III	III	III
PHEGBS0386	ERR1741976	III	III	III
PHEGBS0387	ERR1741551	III	III	III
PHEGBS0388	ERR1742114	III	III	III
PHEGBS0389	ERR1741939	III	III	III
PHEGBS0390	ERR1741684	V	II	II
PHEGBS0391	ERR1741471	III	III	III
PHEGBS0392	ERR1742036	Ia	Ia	Ia
PHEGBS0393	ERR1741475	Ib	Ib	Ib
PHEGBS0394	ERR1741769	NT_x000D_	II	II
PHEGBS0395	ERR1741547	III	III	III
PHEGBS0396	ERR1741738	III	III	III
PHEGBS0397	ERR1741915	III	III	III
PHEGBS0398	ERR1741711	NT_x000D_	II	II
PHEGBS0399	ERR1741537	II	II	II
PHEGBS0400	ERR1741827	II	II	II
PHEGBS0401	ERR1741671	Ia	Ia	Ia
PHEGBS0402	ERR1741886	III	III	III
PHEGBS0403	ERR1741618	III	III	III
PHEGBS0404	ERR1742054	NT_x000D_	II	II
PHEGBS0405	ERR1741596	II	II	II
PHEGBS0406	ERR1741451	III	III	III
PHEGBS0407	ERR1741602	Ia	Ia	Ia
PHEGBS0408	ERR1741526	II	II	no single hit
PHEGBS0409	ERR1741881	III	III	III
PHEGBS0410	ERR1741821	V	V	V
PHEGBS0411	ERR1742019	Ib	Ib	Ib
PHEGBS0412	ERR1741619	Ia	Ia	Ia
PHEGBS0413	ERR1742075	V	V	V
PHEGBS0414	ERR1741908	III	III	III
PHEGBS0415	ERR1742129	V	V	no single hit
PHEGBS0416	ERR1741402	III	III	III
PHEGBS0417	ERR1741381	III	III	III
PHEGBS0418	ERR1741544	III	III	III
PHEGBS0419	ERR1741878	III	III	III
PHEGBS0420	ERR1741583	III	III	III
PHEGBS0421	ERR1741395	III	III	III
PHEGBS0422	ERR1741522	III	III	III
PHEGBS0423	ERR1742094	Ia	Ia	Ia
PHEGBS0424	ERR1741936	Ia	Ia	Ia
PHEGBS0425	ERR1742097	III	III	III
PHEGBS0426	ERR1741576	III	III	III
PHEGBS0427	ERR1742002	Ia	Ia	Ia
PHEGBS0428	ERR1741389	Ib	Ib	Ib
PHEGBS0429	ERR1741515	III	III	III
PHEGBS0430	ERR1741782	V	V	V
PHEGBS0431	ERR1741736	III	III	III
PHEGBS0432	ERR1741479	V	II	II
PHEGBS0433	ERR1741608	Ib	IV	IV
PHEGBS0434	ERR1741357	III	III	III
PHEGBS0435	ERR1741780	Ib	Ib	Ib
PHEGBS0436	ERR1742010	III	III	III
PHEGBS0437	ERR1741998	III	III	III
PHEGBS0438	ERR1741560	III	III	no single hit
PHEGBS0439	ERR1741826	III	III	no single hit
PHEGBS0440	ERR1741574	III	III	III
PHEGBS0441	ERR1741530	III	III	III
PHEGBS0442	ERR1741480	Ia	Ia	no single hit
PHEGBS0443	ERR1742138	III	III	III
PHEGBS0444	ERR1741929	III	III	III
PHEGBS0445	ERR1741414	III	III	III
PHEGBS0446	ERR1741823	VI	VI	VI
PHEGBS0447	ERR1741785	Ia	Ia	Ia
PHEGBS0448	ERR1741564	IV	IV	IV
PHEGBS0449	ERR1741465	Ia	Ia	Ia
PHEGBS0450	ERR1741493	Ib	Ib	Ib
PHEGBS0451	ERR1741403	III	III	III
PHEGBS0452	ERR1741947	Ia	Ia	Ia
PHEGBS0453	ERR1741833	Ia	Ia	Ia
PHEGBS0454	ERR1741421	Ia	Ia	Ia
PHEGBS0455	ERR1741820	IV	IV	IV
PHEGBS0456	ERR1741439	III	III	III
PHEGBS0457	ERR1741950	IV	IV	IV
PHEGBS0458	ERR1741873	III	III	III
PHEGBS0459	ERR1742080	Ia	Ia	Ia
PHEGBS0460	ERR1742069	III	Ia	Ia
PHEGBS0461	ERR1741581	III	III	III
PHEGBS0462	ERR1741415	III	III	III
PHEGBS0463	ERR1742031	IV	IV	IV
PHEGBS0464	ERR1741702	II	II	II
PHEGBS0465	ERR1741442	Ia	Ia	Ia
PHEGBS0466	ERR1741803	V	V	V
PHEGBS0467	ERR1741981	V	V	V
PHEGBS0468	ERR1741371	Ia	Ia	Ia
PHEGBS0469	ERR1741450	Ib	Ib	Ib
PHEGBS0470	ERR1741676	III	III	III
PHEGBS0471	ERR1741627	Ia	Ia	Ia
PHEGBS0472	ERR1741516	IV	IV	IV
PHEGBS0473	ERR1742067	Ia	Ia	Ia
PHEGBS0474	ERR1741809	III	III	III
PHEGBS0475	ERR1741651	III	III	III
PHEGBS0476	ERR1741458	IV	IV	IV
PHEGBS0477	ERR1742131	V	V	V
PHEGBS0478	ERR1742048	V	V	no single hit
PHEGBS0479	ERR1742007	Ib	Ib	Ib
PHEGBS0480	ERR1741862	III	III	III
PHEGBS0481	ERR1741854	III	III	III
PHEGBS0482	ERR1741934	Ia	Ia	Ia
PHEGBS0483	ERR1741662	III	III	III
PHEGBS0484	ERR1742079	III	III	III
PHEGBS0485	ERR1742037	V	V	V
PHEGBS0486	ERR1741994	Ib	Ib	Ib
PHEGBS0487	ERR1741872	III	III	III
PHEGBS0488	ERR1741643	III	III	III
PHEGBS0489	ERR1741928	III	III	III
PHEGBS0490	ERR1741779	III	III	III
PHEGBS0491	ERR1741535	II	II	II
PHEGBS0492	ERR1741922	NT_x000D_	III	III
PHEGBS0493	ERR1741913	V	V	V
PHEGBS0494	ERR1741721	III	III	III
PHEGBS0495	ERR1741920	Ia	Ia	Ia
PHEGBS0496	ERR1741623	II	II	II
PHEGBS0497	ERR1741719	III	III	III
PHEGBS0498	ERR1741591	V	V	no single hit
PHEGBS0499	ERR1741394	III	III	III
PHEGBS0500	ERR1741393	III	III	III
PHEGBS0501	ERR1741911	III	III	III
PHEGBS0502	ERR1742078	III	III	no single hit
PHEGBS0503	ERR1741579	Ia	Ia	no single hit
PHEGBS0504	ERR1741843	III	III	no single hit
PHEGBS0505	ERR1741868	Ib	Ib	Ib
PHEGBS0506	ERR1741993	III	III	III
PHEGBS0507	ERR1741431	III	III	III
PHEGBS0508	ERR1741408	III	III	III
PHEGBS0509	ERR1741644	II	II	no single hit
PHEGBS0510	ERR1741777	Ib	Ib	Ib
PHEGBS0511	ERR1741765	IV	IV	IV
PHEGBS0512	ERR1741958	Ia	Ia	Ia
PHEGBS0513	ERR1741701	III	III	III
PHEGBS0514	ERR1742099	Ia	Ia	Ia
PHEGBS0515	ERR1741825	III	III	III
PHEGBS0516	ERR1741837	II	II	no single hit
PHEGBS0517	ERR1741424	III	III	III
PHEGBS0518	ERR1741606	Ia	Ia	Ia
PHEGBS0519	ERR1741787	III	III	III
PHEGBS0520	ERR1741361	NT_x000D_	V	V
PHEGBS0521	ERR1741698	III	III	III
PHEGBS0522	ERR1741962	Ia	Ia	Ia
PHEGBS0523	ERR1741390	III	III	III
PHEGBS0524	ERR1741696	III	III	III
PHEGBS0525	ERR1741463	Ia	Ia	Ia
PHEGBS0526	ERR1741607	III	III	III
PHEGBS0527	ERR1742059	Ia	Ia	Ia
PHEGBS0528	ERR1741568	III	III	III
PHEGBS0529	ERR1741509	III	III	III
PHEGBS0530	ERR1741784	III	III	III
PHEGBS0531	ERR1741781	III	III	III
PHEGBS0532	ERR1741494	II	II	II
PHEGBS0533	ERR1741445	VI	VI	VI
PHEGBS0534	ERR1741508	Ib	Ib	Ib
PHEGBS0535	ERR1741665	Ib	Ib	Ib
PHEGBS0536	ERR1741708	Ib	Ib	Ib
PHEGBS0537	ERR1742136	III	III	III
PHEGBS0538	ERR1742098	Ia	Ia	Ia
PHEGBS0539	ERR1741599	Ia	Ia	Ia
PHEGBS0540	ERR1741585	III	III	III
PHEGBS0541	ERR1741678	III	III	III
PHEGBS0542	ERR1742091	Ia	Ia	Ia
PHEGBS0543	ERR1741804	III	III	III
PHEGBS0544	ERR1742076	Ia	Ia	Ia
PHEGBS0545	ERR1742127	Ia	Ia	no single hit
PHEGBS0546	ERR1741974	III	III	III
PHEGBS0547	ERR1741621	Ia	Ia	Ia
PHEGBS0548	ERR1741364	III	III	III
PHEGBS0549	ERR1741850	II	II	II
PHEGBS0550	ERR1742021	III	III	III
PHEGBS0551	ERR1741634	II	II	II
PHEGBS0552	ERR1741992	IX	IX	no single hit
PHEGBS0553	ERR1741378	III	III	III
PHEGBS0554	ERR1741388	NT_x000D_	II	II
PHEGBS0555	ERR1741852	Ib	Ib	Ib
PHEGBS0556	ERR1741948	II	II	II
PHEGBS0557	ERR1741654	III	III	III
PHEGBS0558	ERR1741396	VI	VI	VI
PHEGBS0559	ERR1741492	III	III	III
PHEGBS0560	ERR1741737	III	III	III
PHEGBS0561	ERR1741542	III	III	III
PHEGBS0562	ERR1741510	III	III	III
PHEGBS0563	ERR1741666	III	III	III
PHEGBS0564	ERR1741392	III	III	III
PHEGBS0565	ERR1741717	III	III	III
PHEGBS0566	ERR1741860	III	III	III
PHEGBS0567	ERR1741438	III	III	III
PHEGBS0568	ERR1741647	Ia	II	II
PHEGBS0569	ERR1741355	III	III	III
PHEGBS0570	ERR1741819	III	III	III
PHEGBS0571	ERR1742123	III	III	III
PHEGBS0572	ERR1741951	VI	VI	VI
PHEGBS0573	ERR1741609	III	III	III
PHEGBS0574	ERR1741460	Ib	Ib	Ib
PHEGBS0575	ERR1741521	Ib	Ib	Ib
PHEGBS0576	ERR1741531	III	III	III
PHEGBS0577	ERR1741835	III	III	III
PHEGBS0578	ERR1741697	III	III	III
PHEGBS0579	ERR1741709	III	III	III
PHEGBS0580	ERR1741397	III	III	III
PHEGBS0581	ERR1741660	II	II	II
PHEGBS0582	ERR1741955	III	III	III
PHEGBS0583	ERR1741770	III	III	III
PHEGBS0584	ERR1741567	Ia	Ia	Ia
PHEGBS0585	ERR1741811	III	III	III
PHEGBS0586	ERR1741614	V	II	II
PHEGBS0587	ERR1741919	III	III	III
PHEGBS0588	ERR1741756	Ib	Ib	Ib
PHEGBS0589	ERR1741794	Ia	Ia	Ia
PHEGBS0590	ERR1741730	III	III	III
PHEGBS0591	ERR1741921	Ia	Ia	Ia
PHEGBS0592	ERR1741448	IX	IX	IX
PHEGBS0593	ERR1741754	III	III	III
PHEGBS0594	ERR1741441	III	III	III
PHEGBS0595	ERR1741483	V	V	V
PHEGBS0596	ERR1741557	III	III	III
PHEGBS0597	ERR1741949	III	III	III
PHEGBS0598	ERR1741680	III	III	III
PHEGBS0599	ERR1741659	V	V	V
PHEGBS0600	ERR1741796	III	II	II
PHEGBS0601	ERR1741706	Ia	Ia	Ia
PHEGBS0602	ERR1741946	IV	IV	IV
PHEGBS0603	ERR1741391	NT_x000D_	III	III
PHEGBS0604	ERR1741890	III	III	III
PHEGBS0605	ERR1741369	III	III	III
PHEGBS0606	ERR1741429	VII	VII	VII
PHEGBS0607	ERR1742055	III	VII	no single hit
PHEGBS0608	ERR1741534	V	V	V
PHEGBS0609	ERR1741379	II	II	II
PHEGBS0610	ERR1742130	Ia	III	III
PHEGBS0611	ERR1741688	III	Ia	Ia
PHEGBS0612	ERR1741631	III	III	III
PHEGBS0613	ERR1741674	Ia	Ia	Ia
PHEGBS0614	ERR1741554	III	III	III
PHEGBS0615	ERR1741741	V	Ia	Ia
PHEGBS0616	ERR1742012	Ia	Ia	Ia
PHEGBS0617	ERR1741979	II	II	II
PHEGBS0618	ERR1741842	Ia	Ia	Ia
PHEGBS0619	ERR1742086	Ia	Ia	Ia
PHEGBS0620	ERR1741550	III	Ia	Ia
PHEGBS0621	ERR1741848	Ia	Ia	Ia
PHEGBS0622	ERR1741630	Ib	Ib	Ib
PHEGBS0623	ERR1741456	Ia	Ia	Ia
PHEGBS0624	ERR1741580	II	II	II
PHEGBS0625	ERR1742108	Ia	Ia	Ia
PHEGBS0626	ERR1741728	III	III	III
PHEGBS0627	ERR1741512	Ib	II	II
PHEGBS0628	ERR1742109	III	III	III
PHEGBS0629	ERR1741871	II	II	II
PHEGBS0630	ERR1741525	V	V	V
PHEGBS0631	ERR1741363	V	V	V
PHEGBS0632	ERR1742132	III	III	III
PHEGBS0633	ERR1741725	III	III	III
PHEGBS0634	ERR1741925	Ib	Ib	Ib
PHEGBS0635	ERR1741616	V	V	V
PHEGBS0636	ERR1741917	III	III	III
PHEGBS0637	ERR1741941	III	III	III
PHEGBS0638	ERR1741426	Ia	Ia	Ia
PHEGBS0639	ERR1741887	V	V	V
PHEGBS0640	ERR1742063	VIII	III	III
PHEGBS0641	ERR1741764	NT_x000D_	III	III
PHEGBS0642	ERR1741612	Ia	III	III
PHEGBS0643	ERR1741746	Ia	III	III
PHEGBS0644	ERR1741565	NT_x000D_	III	III
PHEGBS0645	ERR1741360	III	III	III
PHEGBS0646	ERR1741504	III	III	III
PHEGBS0647	ERR1741420	Ia	Ia	Ia
PHEGBS0648	ERR1741752	V	V	V
PHEGBS0649	ERR1741490	Ia	Ia	Ia
PHEGBS0650	ERR1741628	III	III	no single hit
PHEGBS0651	ERR1741600	Ia	Ia	no single hit
PHEGBS0652	ERR1741447	III	III	III
PHEGBS0653	ERR1741866	III	III	III
PHEGBS0654	ERR1741549	Ia	Ia	Ia
PHEGBS0655	ERR1741422	III	III	III
PHEGBS0656	ERR1741435	III	III	III
PHEGBS0657	ERR1741517	V	V	V
PHEGBS0658	ERR1741901	Ia	Ia	Ia
PHEGBS0659	ERR1741927	III	III	III
PHEGBS0660	ERR1742009	V	V	V
PHEGBS0661	ERR1742020	V	V	V
PHEGBS0662	ERR1741427	VI	VI	VI
PHEGBS0663	ERR1741436	Ia	Ia	Ia
PHEGBS0664	ERR1742011	III	III	III
PHEGBS0665	ERR1741898	Ia	Ia	Ia
PHEGBS0666	ERR1741604	Ia	Ia	Ia
PHEGBS0667	ERR1741656	Ib	Ib	Ib
PHEGBS0668	ERR1741995	III	III	III
PHEGBS0669	ERR1741566	Ia	Ia	Ia
PHEGBS0670	ERR1742049	Ib	Ib	Ib
PHEGBS0671	ERR1741362	Ia	IV	no single hit
PHEGBS0672	ERR1741905	III	III	no single hit
PHEGBS0673	ERR1741807	Ia	Ia	no single hit
PHEGBS0674	ERR1742003	Ia	Ia	Ia
PHEGBS0675	ERR1741877	III	III	no single hit
PHEGBS0676	ERR1742053	III	III	III
PHEGBS0677	ERR1741716	II	II	II
PHEGBS0678	ERR1741409	III	III	III
PHEGBS0679	ERR1742052	Ia	Ia	no single hit
PHEGBS0680	ERR1742040	III	III	no single hit
PHEGBS0681	ERR1741594	III	III	III
PHEGBS0682	ERR1741996	III	III	III
PHEGBS0683	ERR1741507	V	V	no single hit
PHEGBS0684	ERR1741789	III	III	III
PHEGBS0685	ERR1741713	III	III	III
PHEGBS0686	ERR1741624	Ia	Ia	no single hit
PHEGBS0687	ERR1741484	III	III	no single hit
PHEGBS0688	ERR1741751	Ib	Ib	no single hit
PHEGBS0689	ERR1741629	II	II	II
PHEGBS0690	ERR1742137	III	III	no single hit
PHEGBS0691	ERR1742112	III	III	III
PHEGBS0692	ERR1741894	III	III	III
PHEGBS0693	ERR1742101	III	III	no single hit
PHEGBS0694	ERR1741646	III	III	III
PHEGBS0695	ERR1742072	III	III	no single hit
PHEGBS0696	ERR1741935	III	III	III
PHEGBS0697	ERR1742060	Ib	Ib	Ib
PHEGBS0698	ERR1741727	Ib	Ib	no single hit
PHEGBS0699	ERR1741432	III	III	no single hit
PHEGBS0700	ERR1741433	III	III	III
PHEGBS0701	ERR1741910	III	III	III
PHEGBS0702	ERR1741757	Ia	Ia	Ia
PHEGBS0703	ERR1742122	III	III	III
PHEGBS0704	ERR1741853	Ib	Ib	Ib
PHEGBS0705	ERR1742025	III	III	III
PHEGBS0706	ERR1742115	Ib	Ib	Ib
PHEGBS0707	ERR1741844	III	III	III
PHEGBS0708	ERR1741714	III	III	III
PHEGBS0709	ERR1741645	III	III	III
PHEGBS0710	ERR1741705	IV	IV	no single hit
PHEGBS0711	ERR1741505	III	III	III
PHEGBS0712	ERR1741733	III	III	III
PHEGBS0713	ERR1741664	IV	IV	IV
PHEGBS0714	ERR1742081	Ia	Ia	no single hit
PHEGBS0715	ERR1742077	III	III	III
PHEGBS0716	ERR1741520	III	III	III
PHEGBS0717	ERR1741734	III	III	III
PHEGBS0718	ERR1741400	III	III	III
PHEGBS0719	ERR1742106	Ia	Ia	Ia
PHEGBS0720	ERR1742066	III	III	III
PHEGBS0721	ERR1741543	III	III	III
PHEGBS0722	ERR1741615	III	III	III
PHEGBS0723	ERR1742017	III	III	III
PHEGBS0724	ERR1741586	III	III	III
PHEGBS0725	ERR1741985	V	V	no single hit
PHEGBS0726	ERR1742110	II	II	no single hit
PHEGBS0727	ERR1741398	III	III	III
PHEGBS0728	ERR1742006	NT_x000D_	II	no single hit
PHEGBS0729	ERR1741875	Ia	Ia	no single hit
PHEGBS0730	ERR1741805	II	II	no single hit
PHEGBS0731	ERR1741425	III	III	III
PHEGBS0732	ERR1741885	III	III	III
PHEGBS0733	ERR1741830	III	III	III
PHEGBS0734	ERR1741999	III	III	no single hit
PHEGBS0735	ERR1741897	III	III	III
PHEGBS0736	ERR1741876	III	III	III
PHEGBS0737	ERR1741986	V	II	no single hit
PHEGBS0738	ERR1741902	Ia	V	no single hit
PHEGBS0739	ERR1741533	III	III	III
PHEGBS0740	ERR1742062	III	III	III
PHEGBS0741	ERR1741683	Ia	Ia	Ia
PHEGBS0742	ERR1742013	III	III	III
PHEGBS0743	ERR1741869	III	III	III
PHEGBS0744	ERR1742015	III	III	no single hit
PHEGBS0745	ERR1741710	III	III	III
PHEGBS0746	ERR1741863	II	II	no single hit
PHEGBS0747	ERR1742022	III	III	III
PHEGBS0748	ERR1741724	Ia	Ia	no single hit
PHEGBS0749	ERR1741613	III	III	III
PHEGBS0750	ERR1742056	III	III	no single hit
PHEGBS0751	ERR1741899	III	III	III
PHEGBS0752	ERR1741884	Ia	Ia	no single hit
PHEGBS0753	ERR1741668	Ib	Ib	no single hit
PHEGBS0754	ERR1741555	Ia	Ia	Ia
PHEGBS0755	ERR1741610	III	III	III
PHEGBS0756	ERR1742035	III	III	III
PHEGBS0757	ERR1741372	III	III	III
PHEGBS0758	ERR1741967	Ia	Ia	Ia
PHEGBS0759	ERR1741988	II	II	II
PHEGBS0760	ERR1741909	III	III	III
PHEGBS0761	ERR1741800	NT_x000D_	V	V
PHEGBS0762	ERR1741758	III	III	III
PHEGBS0763	ERR1741856	III	III	III
PHEGBS0764	ERR1741965	III	III	III
PHEGBS0765	ERR1741952	III	III	III
PHEGBS0766	ERR1741482	III	III	III
PHEGBS0767	ERR1741874	Ia	Ia	Ia
PHEGBS0768	ERR1741503	III	III	III
PHEGBS0769	ERR1741430	Ia	Ia	Ia
PHEGBS0770	ERR1742118	Ia	Ia	Ia
PHEGBS0771	ERR1741467	Ia	Ia	Ia
PHEGBS0772	ERR1741571	NT_x000D_	Ia	Ia
PHEGBS0773	ERR1741975	Ia	Ia	Ia
PHEGBS0793	ERR1741703	III	III	III
PHEGBS0794	ERR1741990	III	III	III
PHEGBS0815	ERR1741969	Ia	Ia	Ia
PHEGBS0816	ERR1742103	IX	IX	IX
PHEGBS0817	ERR1741563	III	III	III
PHEGBS0818	ERR1741457	Ia	Ia	Ia
PHEGBS0819	ERR1741541	II	II	II
PHEGBS0820	ERR1741912	V	V	V
PHEGBS0821	ERR1741775	NT_x000D_	VI	VI
PHEGBS0822	ERR1741625	NT_x000D_	Ib	Ib
PHEGBS0823	ERR1741453	NT_x000D_	Ia	Ia
PHEGBS0824	ERR1741931	Ia	Ib	Ib
PHEGBS0825	ERR1741766	NT_x000D_	VII	VII
PHEGBS0826	ERR1741382	Ia	VI	VI
PHEGBS0827	ERR1741761	III	III	III
PHEGBS0828	ERR1741700	Ia	Ia	Ia
PHEGBS0829	ERR1741802	II	II	II
