# Supplementary material for: Comparison of molecular serotyping approaches of Streptococcus agalactiae from genomic sequences
Source: BMC Genomics. 2017 Jun 1;18:429. doi: 10.1186/s12864-017-3820-5 (PMC5455115; doi:10.1186/s12864-017-3820-5)
Supplement: Supplementary file 3 — Investigation of the previously published SNPs using the 10 reference strains. SNPs highlighted in yellow do not correlate with the respective reference and are removed from subsequent analysis. (XLSX 19 kb) [file 12864_2017_3820_MOESM3_ESM.xlsx]

## Sheet: SupplTb3
Table S3: Investigation of the previously published SNPs using the 10 reference strains.
	Gene/Region	cpsD	cpsD	cpsD-cpsE spacer	cpsD-cpsE spacer	cpsD-cpsE spacer	cspE	cspE	cspE	cspE	cspE	cspE	cspE	cspE	cspE	cspE	cspE	cspE	cspE	cspE	cspE	cspE	cspE	cspE	cspE	cspE	cspE	cspE	cspE	cspE	cspE	cspE	cspE	cspE	cspE	cspE	cspE	cspE	cspE	cspF	cspF	cspF	cspF	cspF	cspF	cspF	cspF	cspF	cspF
	Position*	62	78-86 (repeat TTACGGCGA)	138	139	144	198	204	211	218	240	249	300	321	419	429	437	457	466	486	602	606	627	636	645	803	971	1026	1044	1173	1194	1251	1278	1495	1500	1501	1512	1518	1527	1595	1611	1620	1627	1629	1655	1832	1856	1866	1871
	Serotype specificity	Ia, II, VII	see below	V	III-2	III-2	Ib, IV, V	III-2, III-3	VI	VI	VI	Ib, IV, V	III-2	III-1	Ib	Ia, II, VII	VII, III-4	Ia, II, VII	IV	Ia, III-3	II, VII	VI	Ia	Ia, III-1	Ib, IV, V	VI	Ia, III, IV, V	Ia, III-3, IV, V	VI	Ib	III, IV, VI	VI	V	VI	Ib	II, III-4, VII	Ib, III-1, III-2, V, VI	Ib, III-1, III-2, V, VI	Ia, III-3	Ib, VI	VII	VII	IV, IX	III-1	Ib	IV	Ib	VII	V
	Ia-1	G	+	G	G	T	A	G	T	C	T	T	C	C	T	A	C	T	G	G	G	T	T	C	C	A	C	A	T	A	C	G	A	C	A	C	C	T	T	T	C	C	G	G	C	C	T	G	T
	Ia-2	G	-	G	G	T	A	G	T	C	T	T	C	C	T	A	C	T	G	G	G	T	T	C	C	A	C	A	T	A	C	G	A	C	A	C	C	T	T	T	C	C	G	G	C	C	T	G	T
	Ib	A	-	G	G	T	C	G	T	C	T	C	C	C	C	T	C	A	G	A	G	T	C	T	T	A	T	G	T	G	C	G	A	C	G	C	T	C	A	C	C	C	G	G	T	C	C	G	T
	II-1	G	+	G	G	T	A	G	T	C	T	T	C	C	T	A	C	C	G	A	A	T	C	T	C	A	T	G	T	A	C	G	A	C	A	T	C	T	A	T	C	C	G	G	C	C	T	G	T
	II-2	G	-	G	G	T	A	G	T	C	T	T	C	C	T	A	C	C	G	A	A	T	C	T	C	A	T	G	T	A	C	G	A	C	A	T	C	T	A	T	C	C	G	G	C	C	T	G	T
	III-1	A	+	G	G	T	A	G	T	C	T	T	C	T	T	T	C	A	G	A	G	T	C	C	C	A	C	G	T	A	A	G	A	C	A	C	T	C	A	T	C	C	G	A	C	C	T	G	T
	III-2	A	-	G	A	G	A	A	T	C	T	T	T	C	T	T	C	A	G	A	G	T	C	T	C	A	C	G	T	A	A	G	A	C	A	C	T	C	A	T	C	C	G	G	C	C	T	G	T
	III-3	A	+	G	G	T	A	A	T	C	T	T	C	C	T	T	C	A	G	G	G	T	C	T	C	A	C	A	T	A	A	G	A	C	A	C	C	T	T	T	C	C	G	G	C	C	T	G	T
	III-4	G	+/-	G	G	T	A	G	T	C	T	T	C	C	T	A	T	C	G	A	A	T	C	T	C	A	T	G	T	A	C	G	A	C	A	T	C	T	A	T	C	C	G	G	C	C	T	G	T
	IV	A	+	G	G	T	C	G	T	C	T	C	C	C	T	T	C	A	A	A	G	T	C	T	T	A	C	A	T	A	A	G	A	C	A	C	C	T	A	T	C	C	T	G	C	T	T	G	T
	V	A	+	A	G	T	C	G	T	C	T	C	C	C	T	T	C	A	G	A	G	T	C	T	T	A	C	A	T	A	C	G	G	C	A	C	T	C	A	T	C	C	G	G	C	C	T	G	C
	VI	A	-	G	G	T	A	G	G	T	C	T	C	C	T	T	C	A	G	A	G	C	C	T	C	T	T	G	C	A	A	A	A	A	A	C	T	C	A	C	C	C	G	G	C	C	T	G	T
	VII	G	+	G	G	T	A	G	T	C	T	T	C	C	T	A	T	C	A	A	A	T	C	T	C	A	T	G	T	A	C	G	A	C	A	T	C	T	A	T	T	T	G	G	C	C	T	A	T
	IX	ND	ND	ND	ND	ND	ND	ND	ND	ND	ND	ND	ND	ND	ND	ND	ND	ND	ND	ND	ND	ND	ND	ND	ND	ND	ND	ND	ND	ND	ND	ND	ND	C	A	C	C	T	A	T	C	C	T	G	C	C	T	G	T
	IX based on SSIIX/2	A	+	G	G	G	A	A	T	C	T	T	C	C	T	T	C	A	G	A	G	T	C	T	C	A	C	G	T	A	A	G	A	C	A	C	C	T	T	T	C	C	T	G	C	C	T	G	T
	Publication	1	1	1	1	1	1	1	1	1	1	1	1	1	1	1	1	1	1	1	1	1	1	1	1	1	1	1	1	1	1	1	1	2	2	2	2	2	2	2	2	2	2	2	2	2	2	2	2
	Correlates to Reference	Y	Y	N	Y	Y	N	Y	Y	Y	Y	N	Y	Y	Y	Y	Y	Y	Y	Y	Y	Y	Y	Y	Y	Y	Y	Y	Y	N	Y	Y	Y	Y	Y	Y	Y	Y	N	Y	Y	Y	Y	Y	Y	Y	Y	Y	Y
	* Start position 1 refers to start point of GenBank accession number AF332908 (Strain 3139)
	1=Kong et al. 2002 (Publication)
	2=Slotved et al. 2007 (Publication)
Serotype	Reference
Ia	NCTC9993	G	TTACGG---	G	G	T	A	G	T	C	T	T	C	C	T	A	C	T	G	G	G	T	T	C	C	A	C	A	T	A	C	G	A	C	A	C	C	T	T	T	C	C	G	G	C	C	T	G	T
Ib	NCTC8187	A	TTACGG---	G	G	T	C	G	T	C	T	C	C	C	C	T	C	A	G	A	G	T	C	T	T	A	T	G	T	G	C	G	A	C	G	C	T	C	A	C	C	C	G	G	T	C	C	G	T
II	NCTC11079	G	TTACGGCGA	G	G	T	A	G	T	C	T	T	C	C	T	A	C	C	G	A	A	T	C	T	C	A	T	G	T	A	C	G	A	C	A	T	C	T	A	T	C	C	G	G	C	C	T	G	T
III	NCTC11080	A	TTACGG---	G	G	T	A	G	T	C	T	T	C	T	T	T	C	A	G	A	A	T	C	T	C	A	T	G	T	G	C	G	A	C	A	T	C	T	A	T	C	C	G	G	C	C	T	G	T
IV	NCTC11930	A	TTACGGCGA	G	G	T	C	G	T	C	T	C	C	C	T	T	C	A	A	A	G	T	C	T	T	A	C	A	T	A	A	G	A	C	A	C	C	T	T	T	C	C	T	G	C	T	T	G	T
V	PRAGUE1984	A	TTACGGCGA	G	G	T	A	G	T	C	T	T	C	C	T	T	C	A	G	A	G	T	C	T	T	A	C	A	T	A	C	G	G	C	A	C	T	C	A	T	C	C	G	G	C	C	T	G	C
VI	PRAGUE2/86	A	TTACGG---	G	G	T	A	G	G	T	C	T	C	C	T	T	C	A	G	A	G	C	C	T	C	T	T	G	C	A	A	A	A	A	A	C	T	C	A	C	C	C	G	G	C	C	T	G	T
VII	PRAGUE4/89	G	TTACGGCGA	G	G	T	A	G	T	C	T	T	C	C	T	A	T	C	G	A	A	T	C	T	C	A	T	G	T	A	C	G	A	C	A	T	C	T	A	T	T	T	G	G	C	C	T	A	T
IX	SS1IX/2	A	TTACGGCGA	G	G	G	A	A	T	C	T	T	C	C	T	T	C	A	G	A	G	T	C	T	C	A	C	G	T	A	A	G	A	C	A	C	C	T	T	T	C	C	T	G	C	C	T	G	T
[truncated: 5 more columns]
