# Supplementary material for: Comparison of molecular serotyping approaches of Streptococcus agalactiae from genomic sequences
Source: BMC Genomics. 2017 Jun 1;18:429. doi: 10.1186/s12864-017-3820-5 (PMC5455115; doi:10.1186/s12864-017-3820-5)
Supplement: Supplementary file 5 — Sequence analysis for the serotype pairs identified using the full cps locus approach. Hit coverage corresponds to the mapping coverage observed during analysis whereas the BLAST coverage corresponds to the percent coverage seen during pairwise alignment using BLAST. (XLSX 8 kb) [file 12864_2017_3820_MOESM5_ESM.xlsx]

## Sheet: SupplTb5
Table S5: Sequence analysis for the serotype pairs identified using the full cps locus approach.
Serotype pairs	Isolates	Hit1%Coverage(Avg)	Hit2%Coverage(Avg)	BLAST%coverage
III,Ia	354	99.99	90.83	91
Ia,III	181	99.98	91.56	90
V,IX	71	99.97	91.69	91
VII,IX	9	99.98	92.66	100
IX,VII	8	99.99	92.46	99
IV,III	1	99.99	95.69	73
III,Ib	1	99.99	96.25	79
Ib,Ia	1	99.99	92.33	88
III,V	1	99.99	95.84	78
