# Supplementary material for: Comparison of molecular serotyping approaches of Streptococcus agalactiae from genomic sequences
Source: BMC Genomics. 2017 Jun 1;18:429. doi: 10.1186/s12864-017-3820-5 (PMC5455115; doi:10.1186/s12864-017-3820-5)
Supplement: Supplementary file 6 — Investigation of the not-typeable (“Serotype undetermined”) isolates from the SNP-based approach. The pileup file created during the analysis was investigated in detail to determine the aetiology behind the incomplete SNP profiles. (XLSX 19 kb) [file 12864_2017_3820_MOESM6_ESM.xlsx]

## Sheet: SupplTb6
Table S6: Investigation of the not-typeable (“Serotype undetermined”) isolates from the SNP-based approach.
SampleID	LAB_SEROTYPE	cpsG-K serotype	62	211	218	240	327	419	429	437	457	466	486	551	606	627	645	803	1018	1026	1044	1123	1140	1251	1278	1368	1495	1500	1595	1611	1620	1627	1655	1832	1856	1866	1871	1892	1971	2026	2088	2187	2196	2206	2209	2215	Ia	Ib	II
PHEGBS0600	III	II	A	T	C	T	T	T	T	C	A	G	A	C	T	C	C	A	C	G	T	G	T	G	A	G	C	A	T	T	C	G	C	C	T	A	T	A	G	G	G	C	A	G	T	C	35	34	38
PHEGBS0620	III	Ia	G	T	C	T	C	T	Mixed: ('993', {'A': 16, 'C': 0, 'T': 8, 'G': 1})	C	Mixed: ('1021', {'A': 6, 'C': 0, 'T': 16, 'G': 0})	G	Mixed: ('1050', {'A': 8, 'C': 0, 'T': 0, 'G': 18})	C	T	T	C	A	C	A	T	G	T	G	A	G	C	A	T	C	C	G	C	C	T	G	T	A	G	G	G	C	A	G	T	C	41	31	39
PHEGBS0628	III	III	A	T	C	T	T	T	T	C	A	G	A	C	T	C	C	A	C	G	T	G	T	G	A	G	C	A	T	C	C	G	C	C	T	G	T	A	G	G	G	C	A	G	T	C	37	36	40
PHEGBS0666	Ia	Ia	G	T	C	T	C	T	A	C	T	G	G	C	T	T	C	A	C	A	T	G	T	G	A	G	C	A	T	C	C	T	C	C	T	G	T	A	G	G	G	C	A	G	T	C	43	30	39
PHEGBS0431	III	III	A	T	C	T	C	T	T	C	A	G	A	C	T	C	C	A	C	G	T	G	T	G	A	G	C	A	T	C	C	G	C	C	T	G	T	A	G	G	G	C	A	G	T	C	37	35	41
PHEGBS0569	III	III	A	T	C	T	C	Not Covered	T	C	A	G	A	C	T	C	C	A	C	G	T	G	T	G	A	G	C	A	T	C	C	G	C	C	T	G	T	A	G	G	G	C	A	G	T	C	37	37	40
PHEGBS0738	Ia	V	A	T	C	T	C	T	T	C	A	Not Covered	Not Covered	C	T	C	T	A	C	A	T	G	T	G	G	G	C	A	T	C	C	G	C	C	T	G	C	G	G	G	G	C	A	G	T	C	34	32	34
PHEGBS0743	III	III	A	T	C	T	C	T	T	C	C	G	A	C	T	C	C	A	C	G	T	G	T	G	A	G	C	A	T	C	C	G	C	C	T	G	T	A	G	G	G	C	A	G	T	C	38	36	42
PHEGBS0745	III	III	A	T	C	T	C	T	T	C	C	G	A	C	T	C	C	A	C	G	T	G	T	G	A	G	C	A	T	C	C	G	C	C	T	G	T	A	G	G	G	C	A	G	T	C	38	36	42
PHEGBS0671	Ia	IV	A	T	C	T	C	Not Covered	Not Covered	Not Covered	Not Covered	Not Covered	Not Covered	C	T	C	T	A	C	A	T	G	T	G	A	G	C	A	T	C	C	T	C	T	T	G	T	A	G	G	A	C	A	G	T	C	32	29	32
PHEGBS0683	V	V	A	T	C	T	C	T	T	C	Not Covered	Not Covered	Not Covered	C	T	C	T	A	C	A	T	G	T	G	G	G	C	A	T	C	C	G	C	C	T	G	C	G	G	G	G	C	A	G	T	C	34	31	34
PHEGBS0689	II	II	G	T	C	T	C	Not Covered	Not Covered	Not Covered	Not Covered	Not Covered	A	C	T	C	C	A	C	G	T	G	T	G	A	G	C	A	T	C	C	G	C	C	T	G	T	A	G	G	G	C	A	G	T	C	36	32	39
PHEGBS0691	III	III	G	T	C	T	C	T	A	T	C	G	A	C	T	C	C	A	C	G	T	G	T	G	A	G	C	A	T	C	C	G	C	C	T	G	T	A	G	G	G	C	A	G	T	C	39	33	43
PHEGBS0694	III	III	A	T	C	T	C	T	T	C	Not Covered	Not Covered	A	C	T	C	C	A	C	G	T	G	T	G	A	G	C	A	T	C	C	G	C	C	T	G	T	A	G	G	G	C	A	G	T	C	37	35	40
PHEGBS0746	II	II	G	T	C	T	C	T	A	C	C	G	Not Covered	C	T	C	C	A	C	G	T	G	T	G	A	G	C	A	T	C	C	G	C	C	T	G	T	A	G	G	G	C	A	G	T	C	40	33	43
PHEGBS0750	III	III	A	T	C	T	Not Covered	Not Covered	T	C	A	G	A	C	T	C	C	A	C	G	T	G	T	G	A	G	C	A	T	C	C	G	C	C	T	G	T	A	G	G	G	C	A	G	T	C	36	36	39
PHEGBS0772	NT_x000D_	Ia	Mixed: ('626', {'A': 38, 'C': 0, 'T': 0, 'G': 58})	T	C	T	C	T	Mixed: ('993', {'A': 24, 'C': 0, 'T': 15, 'G': 0})	C	Mixed: ('1021', {'A': 14, 'C': 0, 'T': 20, 'G': 0})	G	Mixed: ('1050', {'A': 17, 'C': 0, 'T': 0, 'G': 20})	C	T	Mixed: ('1191', {'A': 0, 'C': 54, 'T': 75, 'G': 0})	C	A	C	Mixed: ('1590', {'A': 149, 'C': 0, 'T': 0, 'G': 89})	T	G	T	G	A	G	C	A	T	C	C	G	C	C	T	G	T	A	G	G	G	C	A	G	T	C	38	31	38
PHEGBS0759	II	II	G	T	C	T	C	T	A	C	C	G	A	C	T	C	C	A	C	G	T	G	T	G	A	A	C	A	T	C	C	G	C	C	T	G	T	A	G	G	G	C	A	G	T	C	39	33	43
PHEGBS0035	Ia	Ia	G	T	C	T	C	T	A	C	T	G	G	C	T	T	C	A	C	A	T	G	T	G	A	G	C	A	Not Covered	Not Covered	Not Covered	Not Covered	Not Covered	Not Covered	Not Covered	Not Covered	Not Covered	Not Covered	Not Covered	Not Covered	G	C	A	G	T	C	32	23	28
PHEGBS0041	V	V	A	T	C	T	C	T	T	C	A	G	A	C	T	C	T	A	C	A	T	G	T	G	G	G	C	A	T	C	C	G	C	C	T	G	C	G	G	G	G	C	A	G	T	Not Covered	33	33	34
PHEGBS0054	III	III	G	T	C	T	C	T	A	T	C	G	A	C	T	C	C	A	C	G	T	G	T	G	A	G	C	A	T	C	C	G	C	C	T	G	T	A	G	G	G	C	A	G	T	C	39	33	43
PHEGBS0163	Ia	II	A	T	C	T	C	C	T	C	A	G	A	C	T	C	T	A	C	G	T	G	T	G	A	G	C	A	T	C	C	G	C	C	T	G	T	A	G	G	G	C	A	G	T	C	36	39	39
PHEGBS0176	V	III	A	T	C	T	C	T	T	C	A	G	G	C	T	C	C	A	C	A	T	G	T	G	A	G	C	A	T	C	C	G	C	C	T	G	T	A	G	G	G	C	A	G	T	C	40	35	39
PHEGBS0199	III	III	A	T	C	T	C	Not Covered	Not Covered	Not Covered	A	G	A	C	T	C	C	A	C	G	T	G	T	G	A	G	C	A	T	C	C	G	C	C	T	G	T	A	G	G	G	C	A	G	T	C	36	35	39
PHEGBS0216	Ib	III	A	T	C	T	C	T	T	C	A	G	G	C	T	C	C	A	C	A	T	G	T	G	A	G	C	A	T	C	C	G	C	C	T	G	T	A	G	G	G	C	A	G	T	C	40	35	39
PHEGBS0255	II	II	G	T	C	T	C	Not Covered	A	C	C	G	A	C	T	C	C	A	C	G	T	G	T	G	A	G	C	A	T	C	C	G	C	C	T	G	T	A	G	G	G	C	A	G	T	C	39	34	43
PHEGBS0310	Ia	Ia	A	T	C	T	T	T	T	C	A	G	A	C	T	C	C	A	C	G	T	G	T	G	A	G	C	A	T	C	C	G	C	C	T	G	T	A	G	G	G	C	A	G	T	C	37	36	40
PHEGBS0315	Ia	Ia	G	T	C	T	C	Not Covered	A	C	T	G	G	C	T	T	C	A	C	A	T	G	T	G	A	G	C	A	T	C	C	G	C	C	T	G	T	A	G	G	G	C	A	G	T	C	43	31	39
PHEGBS0496	II	II	A	T	C	T	C	C	T	C	A	G	A	C	T	C	T	A	C	G	T	G	T	G	A	G	C	A	T	C	C	G	C	C	T	G	T	A	G	G	G	C	A	G	T	C	36	39	39
PHEGBS0491	II	II	A	T	C	T	C	C	T	C	A	G	A	C	T	C	T	A	C	G	T	G	T	G	A	G	C	A	T	C	C	G	C	C	T	G	T	A	G	G	G	C	A	G	T	C	36	39	39
PHEGBS0386	III	III	A	T	C	T	C	T	Not Covered	Not Covered	Not Covered	Not Covered	A	C	T	C	C	A	C	G	T	G	T	G	A	G	C	A	T	C	C	G	C	C	T	G	T	A	G	G	G	C	A	G	T	C	36	33	39
PHEGBS0396	III	III	A	T	C	T	C	T	Not Covered	Not Covered	Not Covered	Not Covered	Not Covered	C	T	C	C	A	C	G	T	G	T	G	A	G	C	A	T	C	C	G	C	C	T	G	T	A	G	G	G	C	A	G	T	C	36	32	38
PHEGBS0341	III	III	A	T	C	T	C	T	T	C	A	G	A	C	T	C	C	A	C	G	T	G	T	G	A	G	C	A	T	A	C	G	C	C	T	G	T	A	G	G	G	C	A	G	T	C	37	36	40
PHEGBS0502	III	III	A	T	C	T	C	Not Covered	Not Covered	Not Covered	Not Covered	Not Covered	Not Covered	C	T	C	C	A	C	G	T	G	T	G	A	G	C	A	T	C	C	G	C	C	T	G	T	A	G	G	G	C	A	G	T	C	35	32	37
PHEGBS0483	III	III	A	T	C	T	C	T	T	C	A	G	G	C	T	C	C	A	C	A	T	G	T	G	A	G	C	A	T	C	C	G	C	C	T	G	T	A	G	G	G	C	A	G	T	C	40	35	39
PHEGBS0524	III	III	G	T	C	T	C	T	A	T	C	G	A	C	T	C	C	A	C	G	T	G	T	G	A	G	C	A	T	C	C	G	C	C	T	G	T	A	G	G	G	C	A	G	T	C	39	33	43
PHEGBS0374	Ib	Ib	A	T	C	T	C	C	T	C	A	G	Not Covered	C	T	C	T	A	C	G	T	G	T	G	A	G	C	G	C	C	C	G	T	C	C	G	T	A	G	A	G	C	A	G	T	C	31	43	33
PHEGBS0002	IX/NT	II	A	T	C	T	C	T	T	C	A	G	A	C	T	C	T	A	C	G	T	G	T	G	A	G	C	A	T	C	C	G	C	C	T	G	T	A	G	G	G	C	A	G	T	C	36	39	39
PHEGBS0002	VI/AA	Failed	Not Covered	Not Covered	Not Covered	Not Covered	Not Covered	Not Covered	Not Covered	Not Covered	Not Covered	Not Covered	Not Covered	Not Covered	Not Covered	Not Covered	Not Covered	Not Covered	Not Covered	Not Covered	Not Covered	Not Covered	Not Covered	Not Covered	Not Covered	Not Covered	Not Covered	Not Covered	Not Covered	Not Covered	Not Covered	Not Covered	Not Covered	Not Covered	Not Covered	Not Covered	Not Covered	Not Covered	Not Covered	Not Covered	Not Covered	Not Covered	Not Covered	Not Covered	Not Covered	Not Covered	0	0	0
top hit based on SNP profile matches
SNP does not agree with top hit profile
top hit based on SNP profile
published SNP		identified in this study
[truncated: 4 more columns]
